# Supplementary material for: Toxoplasma gondii Cyclic AMP-Dependent Protein Kinase Subunit 3 Is Involved in the Switch from Tachyzoite to Bradyzoite Development
Source: mBio. 2016 May 31;7(3):e00755-16. doi: 10.1128/mBio.00755-16 (PMC4895117; doi:10.1128/mBio.00755-16)
Supplement: Table S1 — PKA motif phosphorylated proteins in published phosphoproteomics data. The phosphoproteomics data set which was published by Treeck et al. (reference 1 in Text S1) was searched for the PKA substrate motif [R/K] [R/K]Xphos[S/T] (reference 2 in Text S1). From these phosphoproteomics data, 632 phosphorylated proteins (of 3,051 total) present in purified extracellular parasite samples and 499 phosphorylated proteins (of 2,501 total) present in the intracellular parasite sample had a PKA substrate motif. The gene ID list was used to query ToxoDB to get annotations of the genes. [file mbo003162842sd1.xlsx]

## Sheet: intra_motif
[Gene ID]	[Product Description]
TGGT1_201400	Sin3-associated polypeptide SAP18
TGGT1_201760	hypothetical protein
TGGT1_202070	hypothetical protein
TGGT1_202410	hypothetical protein
TGGT1_202460	diacylglycerol kinase accessory domain (presumed) domain-containing protein
TGGT1_202470	rRNA metabolism protein, SBDS family protein
TGGT1_202490	AP2 domain transcription factor AP2VIIa-7
TGGT1_202620	hypothetical protein
TGGT1_202760	hypothetical protein
TGGT1_202890	hypothetical protein
TGGT1_203240	hypothetical protein
TGGT1_203290	hypothetical protein
TGGT1_203320	zinc finger in N-recognin protein
TGGT1_203860	hypothetical protein
TGGT1_203910	TBC domain-containing protein
TGGT1_204100	eIF2 kinase IF2K-C
TGGT1_205130	hypothetical protein
TGGT1_205250	rhoptry protein ROP18
TGGT1_205380	fructose-bisphospatase I
TGGT1_205540	DEAD/DEAH box helicase domain-containing protein
TGGT1_205640	hypothetical protein
TGGT1_205730	hypothetical protein
TGGT1_206450	putative autophagy-related cysteine peptidase atg4
TGGT1_206580	formin FRM2
TGGT1_207120	Sad1/UNC family protein
TGGT1_207370	hypothetical protein
TGGT1_207690	programmed cell death 5 protein
TGGT1_208070	inositol polyphosphate kinase
TGGT1_208200	PHD-finger domain-containing protein
TGGT1_208360	hypothetical protein
TGGT1_208370	putative myosin heavy chain
TGGT1_208400B	hypothetical protein
TGGT1_208510	hypothetical protein
TGGT1_209000	HECT-domain (ubiquitin-transferase) domain-containing protein
TGGT1_209500	hypothetical protein
TGGT1_210440	polynucleotide adenylyltransferase
TGGT1_210778	hemimethylated DNA binding domain-containing protein
TGGT1_211040	Sec61beta family protein
TGGT1_211150	hypothetical protein
TGGT1_211350	CBS domain-containing protein
TGGT1_211690	AAA family protein
TGGT1_212770	hypothetical protein
TGGT1_212900	hypothetical protein
TGGT1_212980	hypothetical protein
TGGT1_213030	hypothetical protein
TGGT1_213040	hypothetical protein
TGGT1_213060	WD domain, G-beta repeat-containing protein
TGGT1_213300	hypothetical protein
TGGT1_213370	formin FRM3
TGGT1_213660	zinc finger (CCCH type) motif-containing protein
TGGT1_214090	signal peptidase
TGGT1_214110	putative protein yipf5
TGGT1_214210	rRNA pseudouridine synthase
TGGT1_214240	bromodomain-containing protein
TGGT1_214260	putative alpha-glucan water dikinase 1
TGGT1_214470	Ulp1 protease family, C-terminal catalytic domain-containing protein
TGGT1_214600	hypothetical protein
TGGT1_214610	hypothetical protein
TGGT1_214800	hypothetical protein
TGGT1_214990	hypothetical protein
TGGT1_215440	WWE domain-containing protein
TGGT1_215700	phosphatidylinositol 3- and 4-kinase
TGGT1_216030A	hypothetical protein
TGGT1_216590	HEAT repeat-containing protein
TGGT1_216670	FUSE-binding protein 2 / KH-type splicing regulatory protein
TGGT1_216750	Paf1/RNA polymerase II complex component LEO1
TGGT1_217460	glutaminyl-tRNA synthetase (GlnRS)
TGGT1_217680	hypothetical protein
TGGT1_217770	hypothetical protein
TGGT1_217910	DNA polymerase (pol2) superfamily protein
TGGT1_218070	hypothetical protein
TGGT1_218220	putative cell-cycle-associated protein kinase CDK
TGGT1_218730	hypothetical protein
TGGT1_219300	ran binding protein
TGGT1_219640	hypothetical protein
TGGT1_219690	hypothetical protein
TGGT1_219710	hypothetical protein
TGGT1_220320	BSD domain-containing protein
TGGT1_220360	FAD binding domain-containing protein
TGGT1_220470	hypothetical protein
TGGT1_220900	hypothetical protein
TGGT1_220950	hypothetical protein
TGGT1_221200A	CW-type Zinc Finger protein
TGGT1_221390	hypothetical protein
TGGT1_221410	actin-like protein ALP4
TGGT1_221640	hypothetical protein
TGGT1_222160	aldehyde dehydrogenase
TGGT1_222220	alveolin domain containing intermediate filament IMC7
TGGT1_222230	hypothetical protein
TGGT1_222710	putative IMP-specific 5'-nucleotidase 1
TGGT1_223070	hypothetical protein
TGGT1_223140	tRNA binding domain-containing protein
TGGT1_223490	hypothetical protein
TGGT1_223610	hypothetical protein
TGGT1_223780	hypothetical protein
TGGT1_224260	PHD-finger domain-containing protein
TGGT1_224270	hypothetical protein
TGGT1_224890	hypothetical protein
TGGT1_225080	ribosomal protein RPS18
TGGT1_225160	hypothetical protein
TGGT1_225270	hypothetical protein
TGGT1_225490	calcium-dependent protein kinase CDPK2
TGGT1_225560	hypothetical protein
TGGT1_225890	hypothetical protein
TGGT1_225960	STE kinase
TGGT1_226020	transporter, major facilitator family protein
TGGT1_226060	transmembrane amino acid transporter protein
TGGT1_226340	hypothetical protein
TGGT1_226470	hypothetical protein
TGGT1_226510	Sec23/Sec24 trunk domain-containing protein
TGGT1_226620	hypothetical protein
TGGT1_226890	hypothetical protein
TGGT1_227450	hydrolase, NUDIX family protein
TGGT1_227610	hypothetical protein
TGGT1_227820	hypothetical protein
TGGT1_227980	hypothetical protein
TGGT1_228120	hypothetical protein
TGGT1_228150	hypothetical protein
TGGT1_228340	hypothetical protein
TGGT1_228360	putative peptidyl-prolyl isomerase FKBP12
TGGT1_228660	Sec7 domain-containing protein
TGGT1_228710	hypothetical protein
TGGT1_228730	hypothetical protein
TGGT1_229260	hypothetical protein
TGGT1_229360	transaldolase
TGGT1_229490	tetratricopeptide repeat-containing protein
TGGT1_229630	eIF2 kinase IF2K-A (incomplete catalytic triad)
TGGT1_229770	hypothetical protein
TGGT1_230000	hypothetical protein
TGGT1_230150	ChAPs (Chs5p-Arf1p-binding proteins) protein
TGGT1_230490	phosphatidylinositol-4-phosphate 5-kinase
TGGT1_230650	hypothetical protein
TGGT1_230710	cell division protein CDC48
TGGT1_231640	alveolin domain containing intermediate filament IMC1
TGGT1_231790	hypothetical protein
TGGT1_232080	hypothetical protein
TGGT1_232190	Sec7 domain-containing protein
TGGT1_232730	acyl-CoA:diacylglycerol acyltransferase 1-related enzyme
TGGT1_232760	protein phosphatase inhibitor IPP2
TGGT1_232800	hypothetical protein
TGGT1_233000	KOW motif domain-containing protein
TGGT1_233160	hypothetical protein
TGGT1_233540	transporter, major facilitator family protein
TGGT1_233850	hypothetical protein
TGGT1_234180	hypothetical protein
TGGT1_234230	hypothetical protein
TGGT1_234270	hypothetical protein
TGGT1_234560	hypothetical protein
TGGT1_234900	PHD-finger domain-containing protein
TGGT1_234970	Tyrosine kinase-like (TKL) protein
TGGT1_235470	myosin A
TGGT1_235750	ULK kinase
TGGT1_235930	domain K- type RNA binding proteins family protein
TGGT1_235980	ARIADNE family protein
TGGT1_236890	hypothetical protein
TGGT1_236910	putative U2 snRNP auxiliary factor
TGGT1_236970	SWI2/SNF2-containing PHD finger protein
TGGT1_237280	TLD protein
TGGT1_237290	hypothetical protein
TGGT1_238040A	protein disulfide-isomerase domain-containing protein
TGGT1_238170	hypothetical protein
TGGT1_238400	endonuclease/exonuclease/phosphatase domain-containing protein
TGGT1_238510	hypothetical protein
TGGT1_238880	hypothetical protein
TGGT1_239400	hypothetical protein
TGGT1_239410	hypothetical protein
TGGT1_239420	protein kinase
TGGT1_239540	LEM3 (ligand-effect modulator 3) family / CDC50 family protein
TGGT1_240380	hypothetical protein
TGGT1_240510	hypothetical protein
TGGT1_240870	putative beta adaptin protein
TGGT1_240980	hypothetical protein
TGGT1_241170	hypothetical protein
TGGT1_241850	hypothetical protein
TGGT1_242260	hypothetical protein
TGGT1_242570	hypothetical protein
TGGT1_242890	hypothetical protein
TGGT1_243200	hypothetical protein
TGGT1_243250	myosin H
TGGT1_243290	hypothetical protein
TGGT1_243430	OTU family cysteine protease
TGGT1_243440	histone lysine acetyltransferase GCN5-B
TGGT1_243460	hypothetical protein
TGGT1_244130	hypothetical protein
TGGT1_244300	hypothetical protein
TGGT1_244460	hypothetical protein
TGGT1_244910	MIZ/SP-RING zinc finger domain-containing protein
TGGT1_245485	microneme protein MIC9
TGGT1_245510	phospholipid-translocating P-type ATPase, flippase subfamily protein
TGGT1_245560	hypothetical protein
TGGT1_245730	phosphatidylinositol-4-phosphate 5-Kinase
TGGT1_246080	NAD dependent epimerase/dehydratase family protein
TGGT1_246090	hypothetical protein
TGGT1_246340	DnaJ domain-containing protein
TGGT1_246460	hypothetical protein
TGGT1_246600	ABC1 family protein
TGGT1_247040	hypothetical protein
TGGT1_247450	hypothetical protein
TGGT1_247700	AP2 domain transcription factor AP2XII-4
TGGT1_247740	hypothetical protein
TGGT1_248110	hypothetical protein
TGGT1_248340	GTP-binding nuclear protein ran/tc4
TGGT1_248420	hypothetical protein
TGGT1_248510	hypothetical protein
TGGT1_248830	phosphoinositide phospholipase PIPLC
TGGT1_248960	methyltransferase domain-containing protein
TGGT1_249390	glutamate/leucine/phenylalanine/valine dehydrogenase family protein
TGGT1_249550	hypothetical protein
TGGT1_249680	RNA polymerase II associated Paf1 complex component PAF1
TGGT1_249810	putative activating signal cointegrator 1 complex subunit 3
TGGT1_249880	hypothetical protein
TGGT1_250800	AP2 domain transcription factor AP2XII-8
TGGT1_250820	hypothetical protein
TGGT1_251400	hypothetical protein
TGGT1_251740	AP2 domain transcription factor AP2XII-9
TGGT1_251840	hypothetical protein
TGGT1_252430	hypothetical protein
TGGT1_252480	hypothetical protein
TGGT1_253030	glycosyl hydrolase, family 31 protein
TGGT1_253700	transporter, major facilitator family protein
TGGT1_253750	PLU-1 family protein
TGGT1_253820	hypothetical protein
TGGT1_254090	hypothetical protein
TGGT1_254150	hypothetical protein
TGGT1_254370	guanylyl cyclase
TGGT1_254390	CRAL/TRIO domain-containing protein
TGGT1_254500	hypothetical protein
TGGT1_254690	phospholipase/carboxylesterase
TGGT1_254940	MIF4G domain-containing protein
TGGT1_255190	myosin C
TGGT1_255260	apical membrane antigen AMA1
TGGT1_255410	hypothetical protein
TGGT1_255420	hypothetical protein
TGGT1_255430	Rad9 protein
TGGT1_255510	ankyrin repeat-containing protein
TGGT1_255980	hypothetical protein
TGGT1_256980	glycerol-3-phosphate-acyltransferase
TGGT1_257300	hypothetical protein
TGGT1_257430	hypothetical protein
TGGT1_257470	myosin J
TGGT1_257580	hypothetical protein
TGGT1_258080	hypothetical protein
TGGT1_258470	hypothetical protein
TGGT1_258540	phosphoglycerate mutase family protein
TGGT1_258970	hypothetical protein
TGGT1_259010	putative vacuolar ATP synthase subunit d
TGGT1_259040	hypothetical protein
TGGT1_259200B	Na+/H+ exchanger NHE1
TGGT1_259560	endonuclease/exonuclease/phosphatase family protein
TGGT1_259700	hypothetical protein
TGGT1_259860	hypothetical protein
TGGT1_259980	DnaJ domain-containing protein
TGGT1_260140	phosphomannose isomerase type I protein
TGGT1_261480	phosphatidyl serine synthase
TGGT1_261490	hypothetical protein
TGGT1_261500	hydrolase
TGGT1_262150	kelch repeat and K+ channel tetramerisation domain containing protein
TGGT1_262390	TLD protein
TGGT1_263200	hypothetical protein
TGGT1_263270	glycerophosphodiester phosphodiesterase family protein
TGGT1_263540	hypothetical protein
TGGT1_263990	hypothetical protein
TGGT1_264130	hypothetical protein
TGGT1_264190	hypothetical protein
TGGT1_265010	glutamate 5-kinase domain-containing protein
TGGT1_265090	hypothetical protein
TGGT1_265180	hypothetical protein
TGGT1_265250	RNA recognition motif-containing protein
TGGT1_265440	hypothetical protein
TGGT1_265460	hypothetical protein
TGGT1_265520	hypothetical protein
TGGT1_265770	hypothetical protein
TGGT1_265840	hypothetical protein
TGGT1_266090	hypothetical protein
TGGT1_266830	Sec7 domain-containing protein
TGGT1_267100	protein phosphatase 2C domain-containing protein
TGGT1_267370	kinesin motor domain-containing protein
TGGT1_268330	hypothetical protein
TGGT1_268370	non-specific serine/threonine protein kinase
TGGT1_269140	transport protein particle component, Bet3 domain-containing protein
TGGT1_269150	DHHC zinc finger domain-containing protein
TGGT1_269180	MIF4G domain-containing protein
TGGT1_269390	CRAL/TRIO domain-containing protein
TGGT1_269460	Ser/Thr phosphatase family protein
TGGT1_269620	hypothetical protein
TGGT1_269730	myosin-light-chain kinase
TGGT1_269990	hypothetical protein
TGGT1_270060	hypothetical protein
TGGT1_270930	hypothetical protein
TGGT1_271120	endonuclease/exonuclease/phosphatase family protein
TGGT1_271460	putative protein c14orf29
TGGT1_271740	hypothetical protein
TGGT1_271800	serine esterase (DUF676) protein
TGGT1_271930	hypothetical protein
TGGT1_271990	hypothetical protein
TGGT1_272000	hypothetical protein
TGGT1_272155	hypothetical protein
TGGT1_272190	hypothetical protein
TGGT1_272500	sugar transporter ST2
TGGT1_272550	hypothetical protein
TGGT1_272640	putative eukaryotic initiation factor-2B, epsilon subunit
TGGT1_272650	3'5'-cyclic nucleotide phosphodiesterase domain-containing protein
TGGT1_273610	hypothetical protein
TGGT1_273660	AP2 domain transcription factor AP2VIII-3
TGGT1_273780	SWI2/SNF2-containing protein
TGGT1_274130	TBC domain-containing protein
TGGT1_275440	dense granule protein GRA6
TGGT1_275490	hypothetical protein
TGGT1_275860	hypothetical protein
TGGT1_276120	putative histone lysine methyltransferase, SET
TGGT1_276170	phosphatidylinositol 3- and 4-kinase
TGGT1_276190	hypothetical protein
TGGT1_277710	hypothetical protein
TGGT1_278130	hypothetical protein
TGGT1_278660	putative P-type ATPase4
TGGT1_280370	hypothetical protein
TGGT1_280410	3'5'-cyclic nucleotide phosphodiesterase domain-containing protein
TGGT1_280540	HEAT repeat-containing protein
TGGT1_280660	HECT-domain (ubiquitin-transferase) domain-containing protein
TGGT1_280800	SWI2/SNF2 SRCAP/Ino80
TGGT1_281400	phosphofructokinase domain-containing protein
TGGT1_281900	SET domain containing lysine methyltransferase KMTox
TGGT1_281980	phosphatidate cytidylyltransferase
TGGT1_283520	hypothetical protein
TGGT1_283740	RNA recognition motif-containing protein
TGGT1_284050	DEAD/DEAH box helicase domain-containing protein
TGGT1_285150	hypothetical protein
TGGT1_285190	zinc finger, C3HC4 type (RING finger) domain-containing protein
TGGT1_285500	hypothetical protein
TGGT1_285520	RNA cap guanine-N2 methyltransferase
TGGT1_285660B	DEAD/DEAH box helicase domain-containing protein
TGGT1_285850	peptidyl-prolyl cis-trans isomerase, FKBP-type domain-containing protein
TGGT1_286160B	non-specific serine/threonine protein kinase
TGGT1_286230	hypothetical protein
TGGT1_286270	hypothetical protein
TGGT1_286920	SWIRM domain-containing protein
TGGT1_288380	heat shock protein HSP90
TGGT1_288930	hypothetical protein
TGGT1_289330	ubiquitin carboxyl-terminal hydrolase family 2 protein
TGGT1_289880	hypothetical protein
TGGT1_289910	hypothetical protein
TGGT1_290570	hypothetical protein
TGGT1_290620	hypothetical protein
TGGT1_290640	putative DNA mismatch repair protein MSH6-1
TGGT1_290678	hypothetical protein
TGGT1_290910	hypothetical protein
TGGT1_290920	oxidoreductase, 2OG-Fe(II) oxygenase family protein
TGGT1_290990	HEAT repeat-containing protein
TGGT1_291930	RNA recognition motif-containing protein
TGGT1_292020	GCC2 and GCC3 domain-containing protein
TGGT1_292110	formate/nitrite transporter protein
TGGT1_293040	hypothetical protein
TGGT1_293170	hypothetical protein
TGGT1_293190	endonuclease/exonuclease/phosphatase family protein
TGGT1_293480	MoeA N-terminal region (domain I and II) domain-containing protein
TGGT1_294350	DEAD/DEAH box helicase domain-containing protein
TGGT1_294360	putative ubiquitin specific protease 39 isoform 2
TGGT1_294630	hypothetical protein
TGGT1_294690	rhomboid protease ROM5
TGGT1_294710	RNA recognition motif-containing protein
TGGT1_294730	hypothetical protein
TGGT1_294860	hypothetical protein
TGGT1_295360	hypothetical protein
TGGT1_295450	sjoegren syndrome nuclear autoantigen 1 family protein
TGGT1_295610	putative histone lysine methyltransferase, SET
TGGT1_295620	hypothetical protein
TGGT1_295710	HECT-domain (ubiquitin-transferase) domain-containing protein
TGGT1_297690	hypothetical protein
TGGT1_297720	trehalose-phosphatase
TGGT1_298610	GYF domain-containing protein
TGGT1_298630	vacuolar transporter chaperone VTC2
TGGT1_299030	RNA recognition motif 2 protein
TGGT1_299980	hypothetical protein
TGGT1_301250	hypothetical protein
TGGT1_301270	Tyrosine kinase-like (TKL) protein
TGGT1_304650	histidine acid phosphatase superfamily protein
TGGT1_304760	RNA recognition motif-containing protein
TGGT1_304880	hypothetical protein
TGGT1_305140	phospholipase, patatin family protein
TGGT1_305290	putative vacuolar atp synthase subunit e
TGGT1_305340	corepressor complex CRC230
TGGT1_305490	programmed cell death protein 2, c-terminal domain-containing protein
TGGT1_305540	hypothetical protein
TGGT1_305590	ABC transporter transmembrane region domain-containing protein
TGGT1_305780	putative 5'-3' exoribonuclease
TGGT1_305800	6-pyruvoyl tetrahydrobiopterin synthase
TGGT1_305910	hypothetical protein
TGGT1_306320	Myb family DNA-binding domain-containing protein
TGGT1_306330	phospholipase
TGGT1_306400	hypothetical protein
TGGT1_306490	hypothetical protein
TGGT1_306600	RNA recognition motif-containing protein
TGGT1_306640	hypothetical protein
TGGT1_306660	RNA pseudouridine synthase superfamily protein
TGGT1_308060	hypothetical protein
TGGT1_308070	hypothetical protein
TGGT1_308860	hypothetical protein
TGGT1_309250	hypothetical protein
TGGT1_309570	DEAD/DEAH box helicase domain-containing protein
TGGT1_309870	hypothetical protein
TGGT1_309890	hypothetical protein
TGGT1_309960A	hypothetical protein
TGGT1_310150	AMP-binding enzyme domain-containing protein
TGGT1_310190	PIK3R4 kinase-related protein (incomplete catalytic triad)
TGGT1_310270	hypothetical protein
TGGT1_310420	hypothetical protein
TGGT1_310900	AP2 domain transcription factor AP2XI-2
TGGT1_311080	transporter, cation channel family protein
TGGT1_311100	zinc finger (CCCH type) motif-containing protein
TGGT1_311230	hypothetical protein
TGGT1_311360	protein kinase G AGC kinase family member PKG
TGGT1_311470	rhoptry neck protein RON5
TGGT1_311480	hypothetical protein
TGGT1_311660	putative histone lysine methyltransferase, SET
TGGT1_312100	plasma membrane-type Ca(2+)-ATPase A1 PMCAA1
TGGT1_312230	putative DNA topoisomerase 2
TGGT1_312410	hypothetical protein
TGGT1_312500	hypothetical protein
TGGT1_312560	hypothetical protein
TGGT1_312580	hypothetical protein
TGGT1_312590	hypothetical protein
TGGT1_312630	putative anonymous antigen-1
TGGT1_312700	hypothetical protein
TGGT1_313370	hypothetical protein
TGGT1_313430	hypothetical protein
TGGT1_313760	hypothetical protein
TGGT1_313870	zinc finger, C3HC4 type (RING finger) domain-containing protein
TGGT1_314070	hypothetical protein
TGGT1_314430	serine/threonine specific protein phosphatase
TGGT1_315140	WD domain, G-beta repeat-containing protein
TGGT1_315150	putative eukaryotic initiation factor-4E
TGGT1_315280	hypothetical protein
TGGT1_315290	hypothetical protein
TGGT1_315510	hypothetical protein
TGGT1_315760	AP2 domain transcription factor AP2XI-4
TGGT1_315950	zinc finger, C3HC4 type (RING finger) domain-containing protein
TGGT1_316650	hypothetical protein
TGGT1_316680	RNA pseudouridine synthase superfamily protein
TGGT1_318150	transporter, major facilitator family protein
TGGT1_318210	hypothetical protein
TGGT1_318310	transketolase
TGGT1_318440	helicase associated domain (ha2) protein
TGGT1_318710	ATP-binding cassette sub-family F member 1
TGGT1_319530	splicing factor SF2
TGGT1_319620	hypothetical protein
TGGT1_319720	hypothetical protein
TGGT1_319880	MORN repeat-containing protein
TGGT1_319900	hypothetical protein
TGGT1_320020	transporter, major facilitator family protein
TGGT1_320080	hypothetical protein
TGGT1_320450	ribosome biogenesis regulatory protein (rrs1) protein
TGGT1_321300	putative autophagy-related 12 variant 1
TGGT1_321340	putative membrane protein
TGGT1_321410	hypothetical protein
TGGT1_321450	Myb family DNA-binding domain-containing protein
TGGT1_364330	hypothetical protein
TGGT1_366970	HECT-domain (ubiquitin-transferase) domain protein
TGME49_205320	hypothetical protein
TGME49_205615	hypothetical protein
TGME49_205625	hypothetical protein
TGME49_206430	formin FRM1 (FRM1)
TGME49_209880	glutamic acid-rcih protein, putative
TGME49_210300	hypothetical protein
TGME49_213388	hypothetical protein
TGME49_213392	surface antigen repeat-containing protein
TGME49_214140	hypothetical protein
TGME49_222240	hypothetical protein
TGME49_223640	hypothetical protein
TGME49_224980	hypothetical protein
TGME49_229140	MaoC family domain-containing protein
TGME49_236560	hypothetical protein
TGME49_237520	hypothetical protein
TGME49_242700	hypothetical protein
TGME49_244040	HEAT repeat-containing protein
TGME49_250850	CMGC kinase, putative
TGME49_253060	WD domain, G-beta repeat-containing protein
TGME49_254600	ubiquitin family protein
TGME49_258450	hypothetical protein
TGME49_260220	folate/biopterin transporter subfamily protein
TGME49_264640	bromodomain-containing protein
TGME49_264770	hypothetical protein
TGME49_264870	Sodium:neurotransmitter symporter family protein
TGME49_264890	hypothetical protein
TGME49_267580	cyclin2 related protein
TGME49_267720	transporter, cation channel family protein
TGME49_272710	AP2 domain transcription factor AP2VIII-4 (AP2VIII4)
TGME49_276220	hypothetical protein
TGME49_278130	hypothetical protein
TGME49_279320	hypothetical protein
TGME49_286750	MA3 domain-containing protein
TGME49_292320	hypothetical protein
TGME49_294720	hypothetical protein
TGME49_295110	rhoptry protein ROP7 (ROP7)
TGME49_304630	ATG C terminal domain-containing protein
TGME49_306020	hypothetical protein
TGME49_310570	hypothetical protein
TGME49_310720	hypothetical protein
TGME49_313020	STAS domain-containing protein
TGME49_313860	regulator of chromosome condensation (RCC1) repeat-containing protein
TGME49_314875	RIC1 protein
TGME49_321550	hypothetical protein
TGVEG_264820	RbAp48
TGVEG_267650	hypothetical protein
TGVEG_276220	hypothetical protein

## Sheet: purified_motif
[Gene ID]	[Product Description]
TGGT1_201250	putative histone lysine methyltransferase, SET
TGGT1_201400	Sin3-associated polypeptide SAP18
TGGT1_201760	hypothetical protein
TGGT1_202070	hypothetical protein
TGGT1_202310	O-sialoglycoprotein endopeptidase
TGGT1_202410	hypothetical protein
TGGT1_202460	diacylglycerol kinase accessory domain (presumed) domain-containing protein
TGGT1_202470	rRNA metabolism protein, SBDS family protein
TGGT1_202490	AP2 domain transcription factor AP2VIIa-7
TGGT1_202550	NLI interacting factor family phosphatase
TGGT1_202890	hypothetical protein
TGGT1_203150	hypothetical protein
TGGT1_203300	hypothetical protein
TGGT1_203320	zinc finger in N-recognin protein
TGGT1_203810	kelch repeat-containing protein
TGGT1_203860	hypothetical protein
TGGT1_203880	hypothetical protein
TGGT1_203910	TBC domain-containing protein
TGGT1_204100	eIF2 kinase IF2K-C
TGGT1_204380	hypothetical protein
TGGT1_204880	hypothetical protein
TGGT1_205010	putative U2 small nuclear ribonucleoprotein family protein
TGGT1_205130	hypothetical protein
TGGT1_205380	fructose-bisphospatase I
TGGT1_205562	hypothetical protein
TGGT1_205640	hypothetical protein
TGGT1_206320	hypothetical protein
TGGT1_206430	formin FRM1
TGGT1_206450	putative autophagy-related cysteine peptidase atg4
TGGT1_206580	formin FRM2
TGGT1_207080	histone lysine acetyltransferase MYST-B
TGGT1_207120	Sad1/UNC family protein
TGGT1_207690	programmed cell death 5 protein
TGGT1_208200	PHD-finger domain-containing protein
TGGT1_208360	hypothetical protein
TGGT1_208400B	hypothetical protein
TGGT1_208510	hypothetical protein
TGGT1_208540	DEAD/DEAH box helicase domain-containing protein
TGGT1_208970	RNA recognition motif-containing protein
TGGT1_209000	HECT-domain (ubiquitin-transferase) domain-containing protein
TGGT1_209108	hypothetical protein
TGGT1_209500	hypothetical protein
TGGT1_209960	glycosyltransferase
TGGT1_210440	polynucleotide adenylyltransferase
TGGT1_210778	hemimethylated DNA binding domain-containing protein
TGGT1_211040	Sec61beta family protein
TGGT1_211150	hypothetical protein
TGGT1_211300	putative DUF74 family protein
TGGT1_211340	hypothetical protein
TGGT1_211350	CBS domain-containing protein
TGGT1_211690	AAA family protein
TGGT1_211730	histone lysine methyltransferase SET8
TGGT1_212770	hypothetical protein
TGGT1_212900	hypothetical protein
TGGT1_212980	hypothetical protein
TGGT1_212990	hypothetical protein
TGGT1_213030	hypothetical protein
TGGT1_213040	hypothetical protein
TGGT1_213060	WD domain, G-beta repeat-containing protein
TGGT1_213300	hypothetical protein
TGGT1_213660	zinc finger (CCCH type) motif-containing protein
TGGT1_213790	hypothetical protein
TGGT1_213900	regulator of chromosome condensation RCC1
TGGT1_213950	hypothetical protein
TGGT1_214090	signal peptidase
TGGT1_214160	hypothetical protein
TGGT1_214210	rRNA pseudouridine synthase
TGGT1_214240	bromodomain-containing protein
TGGT1_214260	putative alpha-glucan water dikinase 1
TGGT1_214440	4'-phosphopantetheinyl transferase superfamily protein
TGGT1_214470	Ulp1 protease family, C-terminal catalytic domain-containing protein
TGGT1_214560	hypothetical protein
TGGT1_214600	hypothetical protein
TGGT1_214610	hypothetical protein
TGGT1_214800	hypothetical protein
TGGT1_214990	hypothetical protein
TGGT1_215430	hypothetical protein
TGGT1_215440	WWE domain-containing protein
TGGT1_215700	phosphatidylinositol 3- and 4-kinase
TGGT1_215950	hypothetical protein
TGGT1_216030A	hypothetical protein
TGGT1_216140	tetratricopeptide repeat-containing protein
TGGT1_216210	hypothetical protein
TGGT1_216620	EF hand domain-containing protein
TGGT1_216670	FUSE-binding protein 2 / KH-type splicing regulatory protein
TGGT1_216740A	riboflavin kinase
TGGT1_216750	Paf1/RNA polymerase II complex component LEO1
TGGT1_217460	glutaminyl-tRNA synthetase (GlnRS)
TGGT1_217910	DNA polymerase (pol2) superfamily protein
TGGT1_218070	hypothetical protein
TGGT1_218362	zinc finger protein ZFP1
TGGT1_218420	WD domain, G-beta repeat-containing protein
TGGT1_218560	acetyl-coA carboxylase ACC2
TGGT1_218730	hypothetical protein
TGGT1_218840	mutS domain protein
TGGT1_219300	ran binding protein
TGGT1_219440	hypothetical protein
TGGT1_219460	hypothetical protein
TGGT1_219690	hypothetical protein
TGGT1_219710	hypothetical protein
TGGT1_220190	hypothetical protein
TGGT1_220320	BSD domain-containing protein
TGGT1_220360	FAD binding domain-containing protein
TGGT1_220450	ribonuclease HI protein
TGGT1_220470	hypothetical protein
TGGT1_220900	hypothetical protein
TGGT1_220950	hypothetical protein
TGGT1_221200A	CW-type Zinc Finger protein
TGGT1_221390	hypothetical protein
TGGT1_221410	actin-like protein ALP4
TGGT1_221640	hypothetical protein
TGGT1_221990	hypothetical protein
TGGT1_222220	alveolin domain containing intermediate filament IMC7
TGGT1_222230	hypothetical protein
TGGT1_222400	hypothetical protein
TGGT1_222710	putative IMP-specific 5'-nucleotidase 1
TGGT1_223070	hypothetical protein
TGGT1_223480	sushi domain (scr repeat) domain-containing protein
TGGT1_223540	importin-beta N-terminal domain-containing protein
TGGT1_223610	hypothetical protein
TGGT1_223760	hypothetical protein
TGGT1_223780	hypothetical protein
TGGT1_223950	hypothetical protein
TGGT1_224210	hypothetical protein
TGGT1_224260	PHD-finger domain-containing protein
TGGT1_224660	transcription factor s-ii (tfiis), central domain-containing protein
TGGT1_224870	hypothetical protein
TGGT1_224890	hypothetical protein
TGGT1_225080	ribosomal protein RPS18
TGGT1_225270	hypothetical protein
TGGT1_225340	hypothetical protein
TGGT1_225490	calcium-dependent protein kinase CDPK2
TGGT1_225560	hypothetical protein
TGGT1_225870	hypothetical protein
TGGT1_225890	hypothetical protein
TGGT1_225960	STE kinase
TGGT1_226020	transporter, major facilitator family protein
TGGT1_226060	transmembrane amino acid transporter protein
TGGT1_226340	hypothetical protein
TGGT1_226470	hypothetical protein
TGGT1_226510	Sec23/Sec24 trunk domain-containing protein
TGGT1_226700	putative nuclease
TGGT1_226890	hypothetical protein
TGGT1_227410	hypothetical protein
TGGT1_227450	hydrolase, NUDIX family protein
TGGT1_227610	hypothetical protein
TGGT1_227820	hypothetical protein
TGGT1_227850	peptidyl-prolyl cis-trans isomerase, cyclophilin-type domain-containing protein
TGGT1_228120	hypothetical protein
TGGT1_228280	hypothetical protein
TGGT1_228360	putative peptidyl-prolyl isomerase FKBP12
TGGT1_228660	Sec7 domain-containing protein
TGGT1_228710	hypothetical protein
TGGT1_228750	calcium dependent protein kinase CDPK7
TGGT1_229030	hypothetical protein
TGGT1_229260	hypothetical protein
TGGT1_229380	hypothetical protein
TGGT1_229490	tetratricopeptide repeat-containing protein
TGGT1_229630	eIF2 kinase IF2K-A (incomplete catalytic triad)
TGGT1_229720	hypothetical protein
TGGT1_229770	hypothetical protein
TGGT1_230000	hypothetical protein
TGGT1_230150	ChAPs (Chs5p-Arf1p-binding proteins) protein
TGGT1_230400	hypothetical protein
TGGT1_230490	phosphatidylinositol-4-phosphate 5-kinase
TGGT1_230650	hypothetical protein
TGGT1_230710	cell division protein CDC48
TGGT1_231640	alveolin domain containing intermediate filament IMC1
TGGT1_231790	hypothetical protein
TGGT1_231840	hypothetical protein
TGGT1_231930	hypothetical protein
TGGT1_232080	hypothetical protein
TGGT1_232190	Sec7 domain-containing protein
TGGT1_232730	acyl-CoA:diacylglycerol acyltransferase 1-related enzyme
TGGT1_232760	protein phosphatase inhibitor IPP2
TGGT1_232800	hypothetical protein
TGGT1_233160	hypothetical protein
TGGT1_233530	hypothetical protein
TGGT1_233735	hypothetical protein
TGGT1_233850	hypothetical protein
TGGT1_234180	hypothetical protein
TGGT1_234230	hypothetical protein
TGGT1_234270	hypothetical protein
TGGT1_234900	PHD-finger domain-containing protein
TGGT1_234970	Tyrosine kinase-like (TKL) protein
TGGT1_235470	myosin A
TGGT1_235750	ULK kinase
TGGT1_235930	domain K- type RNA binding proteins family protein
TGGT1_235980	ARIADNE family protein
TGGT1_236240	Tyrosine kinase-like (TKL) protein
TGGT1_236530	DUF298 domain-containing protein
TGGT1_236970	SWI2/SNF2-containing PHD finger protein
TGGT1_237090	AP2 domain transcription factor AP2X-5
TGGT1_237220	putative DNA replication licensing factor Mcm7
TGGT1_237280	TLD protein
TGGT1_237290	hypothetical protein
TGGT1_237410	protein phosphatase 2C domain-containing protein
TGGT1_238040A	protein disulfide-isomerase domain-containing protein
TGGT1_238230	Ser/Thr phosphatase family protein
TGGT1_238390	hypothetical protein
TGGT1_238400	endonuclease/exonuclease/phosphatase domain-containing protein
TGGT1_238510	hypothetical protein
TGGT1_238880	hypothetical protein
TGGT1_238895	hypothetical protein
TGGT1_239250	putative diacylglycerol kinase
TGGT1_239260	histone H4
TGGT1_239400	hypothetical protein
TGGT1_239410	hypothetical protein
TGGT1_239420	protein kinase
TGGT1_239540	LEM3 (ligand-effect modulator 3) family / CDC50 family protein
TGGT1_240220	hypothetical protein
TGGT1_240380	hypothetical protein
TGGT1_240500	hypothetical protein
TGGT1_240510	hypothetical protein
TGGT1_240850	WD domain, G-beta repeat-containing protein
TGGT1_240870	putative beta adaptin protein
TGGT1_240980	hypothetical protein
TGGT1_241170	hypothetical protein
TGGT1_241850	hypothetical protein
TGGT1_242260	hypothetical protein
TGGT1_242570	hypothetical protein
TGGT1_242890	hypothetical protein
TGGT1_243200	hypothetical protein
TGGT1_243250	myosin H
TGGT1_243290	hypothetical protein
TGGT1_243310	hypothetical protein
TGGT1_243400	hypothetical protein
TGGT1_243430	OTU family cysteine protease
TGGT1_243440	histone lysine acetyltransferase GCN5-B
TGGT1_243460	hypothetical protein
TGGT1_243960	nuclear transport factor 2 (ntf2) domain-containing protein
TGGT1_244130	hypothetical protein
TGGT1_244300	hypothetical protein
TGGT1_244460	hypothetical protein
TGGT1_244470	hypothetical protein
TGGT1_244720	hypothetical protein
TGGT1_244880	DNA-directed RNA polymerase I RPA1
TGGT1_244910	MIZ/SP-RING zinc finger domain-containing protein
TGGT1_245485	microneme protein MIC9
TGGT1_245510	phospholipid-translocating P-type ATPase, flippase subfamily protein
TGGT1_245730	phosphatidylinositol-4-phosphate 5-Kinase
TGGT1_246040	MIF4G domain-containing protein
TGGT1_246080	NAD dependent epimerase/dehydratase family protein
TGGT1_246090	hypothetical protein
TGGT1_246140	hypothetical protein
TGGT1_246170	ARID/BRIGHT DNA binding domain-containing protein
TGGT1_246340	DnaJ domain-containing protein
TGGT1_246460	hypothetical protein
TGGT1_246600	ABC1 family protein
TGGT1_246720	hypothetical protein
TGGT1_247040	hypothetical protein
TGGT1_247450	hypothetical protein
TGGT1_247700	AP2 domain transcription factor AP2XII-4
TGGT1_248110	hypothetical protein
TGGT1_248290	WD domain, G-beta repeat-containing protein
TGGT1_248420	hypothetical protein
TGGT1_248510	hypothetical protein
TGGT1_248720	hypothetical protein
TGGT1_248960	methyltransferase domain-containing protein
TGGT1_249390	glutamate/leucine/phenylalanine/valine dehydrogenase family protein
TGGT1_249440	hypothetical protein
TGGT1_249550	hypothetical protein
TGGT1_249810	putative activating signal cointegrator 1 complex subunit 3
TGGT1_249880	hypothetical protein
TGGT1_249890	hypothetical protein
TGGT1_249970	hypothetical protein
TGGT1_250060	DNA-directed RNA polymerase I RPA12
TGGT1_250800	AP2 domain transcription factor AP2XII-8
TGGT1_250820	hypothetical protein
TGGT1_251620	putative flap structure-specific endonuclease 1
TGGT1_251740	AP2 domain transcription factor AP2XII-9
TGGT1_251840	hypothetical protein
TGGT1_252430	hypothetical protein
TGGT1_252480	hypothetical protein
TGGT1_253030	glycosyl hydrolase, family 31 protein
TGGT1_253560	hypothetical protein
TGGT1_253700	transporter, major facilitator family protein
TGGT1_253750	PLU-1 family protein
TGGT1_253910	hypothetical protein
TGGT1_253940	CAM Kinase family, incomplete catalytic triad
TGGT1_253990	hypothetical protein
TGGT1_254090	hypothetical protein
TGGT1_254370	guanylyl cyclase
TGGT1_254390	CRAL/TRIO domain-containing protein
TGGT1_254500	hypothetical protein
TGGT1_254570	hypothetical protein
TGGT1_254690	phospholipase/carboxylesterase
TGGT1_254940	MIF4G domain-containing protein
TGGT1_255190	myosin C
TGGT1_255250	putative tRNA (cytosine(34)-C(5))-methyltransferase
TGGT1_255410	hypothetical protein
TGGT1_255510	ankyrin repeat-containing protein
TGGT1_255700	hypothetical protein
TGGT1_255870	WD domain, G-beta repeat-containing protein
TGGT1_255980	hypothetical protein
TGGT1_256050	signal recognition particle 14kd protein
TGGT1_257300	hypothetical protein
TGGT1_257430	hypothetical protein
TGGT1_257470	myosin J
TGGT1_257560	WD domain, G-beta repeat-containing protein
TGGT1_257580	hypothetical protein
TGGT1_258080	hypothetical protein
TGGT1_258470	hypothetical protein
TGGT1_258540	phosphoglycerate mutase family protein
TGGT1_258710	T-complex protein 10 domain-containing protein
TGGT1_258970	hypothetical protein
TGGT1_259040	hypothetical protein
TGGT1_259200B	Na+/H+ exchanger NHE1
TGGT1_259560	endonuclease/exonuclease/phosphatase family protein
TGGT1_259640	nucleoporin autopeptidase
TGGT1_259700	hypothetical protein
TGGT1_259720	hypothetical protein
TGGT1_259860	hypothetical protein
TGGT1_259950	carbonate dehydratase, eukaryotic-type domain-containing protein
TGGT1_259980	DnaJ domain-containing protein
TGGT1_260140	phosphomannose isomerase type I protein
TGGT1_261480	phosphatidyl serine synthase
TGGT1_261490	hypothetical protein
TGGT1_261500	hydrolase
TGGT1_261940	hydrolase, alpha/beta fold family protein
TGGT1_262120	IQ calmodulin-binding motif domain-containing protein
TGGT1_262150	kelch repeat and K+ channel tetramerisation domain containing protein
TGGT1_262390	TLD protein
TGGT1_262410	WD domain, G-beta repeat-containing protein
TGGT1_262550	hypothetical protein
TGGT1_262950	hypothetical protein
TGGT1_263200	hypothetical protein
TGGT1_263230	hypothetical protein
TGGT1_263260	transporter, major facilitator family protein
TGGT1_263270	glycerophosphodiester phosphodiesterase family protein
TGGT1_263420	ubiquitin-specific protease USP4
TGGT1_263510	Spc97 / Spc98 family protein
TGGT1_263540	hypothetical protein
TGGT1_263820	DEAD/DEAH box helicase domain-containing protein
TGGT1_263990	hypothetical protein
TGGT1_264130	hypothetical protein
TGGT1_264190	hypothetical protein
TGGT1_265010	glutamate 5-kinase domain-containing protein
TGGT1_265250	RNA recognition motif-containing protein
TGGT1_265440	hypothetical protein
TGGT1_265520	hypothetical protein
TGGT1_265770	hypothetical protein
TGGT1_265840	hypothetical protein
TGGT1_266090	hypothetical protein
TGGT1_266830	Sec7 domain-containing protein
TGGT1_266890	hypothetical protein
TGGT1_267100	protein phosphatase 2C domain-containing protein
TGGT1_267270	putative divalent metal transporter
TGGT1_267370	kinesin motor domain-containing protein
TGGT1_268176	hypothetical protein
TGGT1_268240	hypothetical protein
TGGT1_268330	hypothetical protein
TGGT1_268370	non-specific serine/threonine protein kinase
TGGT1_268430	hypothetical protein
TGGT1_268600	DNA polymerase epsilon subunit B protein
TGGT1_268990	hypothetical protein
TGGT1_269150	DHHC zinc finger domain-containing protein
TGGT1_269180	MIF4G domain-containing protein
TGGT1_269260	hypothetical protein
TGGT1_269390	CRAL/TRIO domain-containing protein
TGGT1_269460	Ser/Thr phosphatase family protein
TGGT1_269620	hypothetical protein
TGGT1_269730	myosin-light-chain kinase
TGGT1_269990	hypothetical protein
TGGT1_270060	hypothetical protein
TGGT1_270760	asparagine synthase
TGGT1_270940	hypothetical protein
TGGT1_271120	endonuclease/exonuclease/phosphatase family protein
TGGT1_271145	hypothetical protein
TGGT1_271460	putative protein c14orf29
TGGT1_271740	hypothetical protein
TGGT1_271800	serine esterase (DUF676) protein
TGGT1_271930	hypothetical protein
TGGT1_271990	hypothetical protein
TGGT1_272155	hypothetical protein
TGGT1_272190	hypothetical protein
TGGT1_272550	hypothetical protein
TGGT1_272640	putative eukaryotic initiation factor-2B, epsilon subunit
TGGT1_272650	3'5'-cyclic nucleotide phosphodiesterase domain-containing protein
TGGT1_272720	methyltransferase domain-containing protein
TGGT1_273310	hypothetical protein
TGGT1_274130	TBC domain-containing protein
TGGT1_275350	TBC domain-containing protein
TGGT1_275430	hypothetical protein
TGGT1_275440	dense granule protein GRA6
TGGT1_275490	hypothetical protein
TGGT1_276100	hypothetical protein
TGGT1_276120	putative histone lysine methyltransferase, SET
TGGT1_276170	phosphatidylinositol 3- and 4-kinase
TGGT1_276190	hypothetical protein
TGGT1_277260	hypothetical protein
TGGT1_277710	hypothetical protein
TGGT1_277850	trypsin domain-containing protein
TGGT1_278280	WD domain, G-beta repeat-containing protein
TGGT1_278600	hypothetical protein
TGGT1_278660	putative P-type ATPase4
TGGT1_278830	glucose-6-phosphate 1-dehydrogenase
TGGT1_280370	hypothetical protein
TGGT1_280390	HEAT repeat-containing protein
TGGT1_280410	3'5'-cyclic nucleotide phosphodiesterase domain-containing protein
TGGT1_280660	HECT-domain (ubiquitin-transferase) domain-containing protein
TGGT1_280690	DNA polymerase epsilon subunit B protein
TGGT1_280770	regulator of chromosome condensation (RCC1) repeat-containing protein
TGGT1_280800	SWI2/SNF2 SRCAP/Ino80
TGGT1_281400	phosphofructokinase domain-containing protein
TGGT1_281900	SET domain containing lysine methyltransferase KMTox
TGGT1_282070	hypothetical protein
TGGT1_283520	hypothetical protein
TGGT1_284050	DEAD/DEAH box helicase domain-containing protein
TGGT1_285190	zinc finger, C3HC4 type (RING finger) domain-containing protein
TGGT1_285210	hypothetical protein
TGGT1_285425	hypothetical protein
TGGT1_285500	hypothetical protein
TGGT1_285660B	DEAD/DEAH box helicase domain-containing protein
TGGT1_285780	hypothetical protein
TGGT1_286020	hypothetical protein
TGGT1_286230	hypothetical protein
TGGT1_286270	hypothetical protein
TGGT1_286920	SWIRM domain-containing protein
TGGT1_287210	putative proteasome subunit alpha2
TGGT1_288500	FAD Malate-dehydrogenase (MDH-FAD)
TGGT1_288860	RuvB family 2 protein
TGGT1_288930	hypothetical protein
TGGT1_289070	E1-E2 ATPase subfamily protein
TGGT1_289100	hypothetical protein
TGGT1_289330	ubiquitin carboxyl-terminal hydrolase family 2 protein
TGGT1_289880	hypothetical protein
TGGT1_289910	hypothetical protein
TGGT1_290310	hypothetical protein
TGGT1_290570	hypothetical protein
TGGT1_290620	hypothetical protein
TGGT1_290630	AP2 domain transcription factor AP2IX-7
TGGT1_290640	putative DNA mismatch repair protein MSH6-1
TGGT1_290678	hypothetical protein
TGGT1_290910	hypothetical protein
TGGT1_290990	HEAT repeat-containing protein
TGGT1_291850	ribosomal protein RPS30
TGGT1_291960	rhoptry kinase family protein ROP40 (incomplete catalytic triad)
TGGT1_292020	GCC2 and GCC3 domain-containing protein
TGGT1_292140	NIMA-related protein kinase NIMA1
TGGT1_292330	hypothetical protein
TGGT1_293170	hypothetical protein
TGGT1_293670	transcription elongation factor A TFIIS
TGGT1_293820	calpain family cysteine protease domain-containing protein
TGGT1_294350	DEAD/DEAH box helicase domain-containing protein
TGGT1_294360	putative ubiquitin specific protease 39 isoform 2
TGGT1_294710	RNA recognition motif-containing protein
TGGT1_294860	hypothetical protein
TGGT1_294980	hypothetical protein
TGGT1_295360	hypothetical protein
TGGT1_295400	hypothetical protein
TGGT1_295410	transcription initiation factor TFIID complex subunit TAF6
TGGT1_295450	sjoegren syndrome nuclear autoantigen 1 family protein
TGGT1_295610	putative histone lysine methyltransferase, SET
TGGT1_295620	hypothetical protein
TGGT1_295662	hypothetical protein
TGGT1_295710	HECT-domain (ubiquitin-transferase) domain-containing protein
TGGT1_295850	cyclic nucleotide-binding domain-containing protein
TGGT1_296010	phosphatidylinositol 3- and 4-kinase
TGGT1_297150	MORN repeat-containing protein
TGGT1_297690	hypothetical protein
TGGT1_297720	trehalose-phosphatase
TGGT1_297870	hypothetical protein
TGGT1_298610	GYF domain-containing protein
TGGT1_298630	vacuolar transporter chaperone VTC2
TGGT1_299030	RNA recognition motif 2 protein
TGGT1_299050	ribosomal protein RPL17
TGGT1_299270	hypothetical protein
TGGT1_299980	hypothetical protein
TGGT1_300270	hypothetical protein
TGGT1_301250	hypothetical protein
TGGT1_301270	Tyrosine kinase-like (TKL) protein
TGGT1_301400	hypothetical protein
TGGT1_301460	hypothetical protein
TGGT1_304650	histidine acid phosphatase superfamily protein
TGGT1_304720	hypothetical protein
TGGT1_304760	RNA recognition motif-containing protein
TGGT1_304970	putative cell-cycle-associated protein kinase CDK
TGGT1_305090	kinase binding protein cgi-121 protein
TGGT1_305290	putative vacuolar atp synthase subunit e
TGGT1_305340	corepressor complex CRC230
TGGT1_305470	hypothetical protein
TGGT1_305490	programmed cell death protein 2, c-terminal domain-containing protein
TGGT1_305540	hypothetical protein
TGGT1_305590	ABC transporter transmembrane region domain-containing protein
TGGT1_305780	putative 5'-3' exoribonuclease
TGGT1_305800	6-pyruvoyl tetrahydrobiopterin synthase
TGGT1_305860	calcium-dependent protein kinase CDPK3
TGGT1_305910	hypothetical protein
TGGT1_306040	CHY zinc finger protein
TGGT1_306220	hypothetical protein
TGGT1_306330	phospholipase
TGGT1_306400	hypothetical protein
TGGT1_306460	bromodomain-containing protein
TGGT1_306490	hypothetical protein
TGGT1_306600	RNA recognition motif-containing protein
TGGT1_306640	hypothetical protein
TGGT1_306660	RNA pseudouridine synthase superfamily protein
TGGT1_307040	shikimate dehydrogenase substrate binding domain-containing protein
TGGT1_307580	CBS domain-containing protein
TGGT1_308060	hypothetical protein
TGGT1_308860	hypothetical protein
TGGT1_309050	hypothetical protein
TGGT1_309250	hypothetical protein
TGGT1_309380	Nuf2
TGGT1_309570	DEAD/DEAH box helicase domain-containing protein
TGGT1_309590	rhoptry protein ROP1
TGGT1_309890	hypothetical protein
TGGT1_309960A	hypothetical protein
TGGT1_310150	AMP-binding enzyme domain-containing protein
TGGT1_310170	hypothetical protein
TGGT1_310190	PIK3R4 kinase-related protein (incomplete catalytic triad)
TGGT1_310270	hypothetical protein
TGGT1_310420	hypothetical protein
TGGT1_310520	3'5'-cyclic nucleotide phosphodiesterase domain-containing protein
TGGT1_310670	putative glycogen phosphorylase 1
TGGT1_310900	AP2 domain transcription factor AP2XI-2
TGGT1_311100	zinc finger (CCCH type) motif-containing protein
TGGT1_311230	hypothetical protein
TGGT1_311320	hypothetical protein
TGGT1_311360	protein kinase G AGC kinase family member PKG
TGGT1_311390	tRNA (guanine(9)-N(1))-methyltransferase
TGGT1_311470	rhoptry neck protein RON5
TGGT1_311480	hypothetical protein
TGGT1_311660	putative histone lysine methyltransferase, SET
TGGT1_312100	plasma membrane-type Ca(2+)-ATPase A1 PMCAA1
TGGT1_312230	putative DNA topoisomerase 2
TGGT1_312500	hypothetical protein
TGGT1_312560	hypothetical protein
TGGT1_312580	hypothetical protein
TGGT1_312590	hypothetical protein
TGGT1_312630	putative anonymous antigen-1
TGGT1_312700	hypothetical protein
TGGT1_313340	hypothetical protein
TGGT1_313370	hypothetical protein
TGGT1_313430	hypothetical protein
TGGT1_313590A	hypothetical protein
TGGT1_313600	DDHD domain-containing protein
TGGT1_313750	hypothetical protein
TGGT1_313760	hypothetical protein
TGGT1_314070	hypothetical protein
TGGT1_314430	serine/threonine specific protein phosphatase
TGGT1_315140	WD domain, G-beta repeat-containing protein
TGGT1_315150	putative eukaryotic initiation factor-4E
TGGT1_315280	hypothetical protein
TGGT1_315290	hypothetical protein
TGGT1_315510	hypothetical protein
TGGT1_315860	EF hand domain-containing protein
TGGT1_315950	zinc finger, C3HC4 type (RING finger) domain-containing protein
TGGT1_316650	hypothetical protein
TGGT1_316680	RNA pseudouridine synthase superfamily protein
TGGT1_317720	putative eukaryotic translation initiation factor 3 subunit 7
TGGT1_318150	transporter, major facilitator family protein
TGGT1_318210	hypothetical protein
TGGT1_318260	transcription initiation factor TFIID subunit TAF5
TGGT1_318310	transketolase
TGGT1_318440	helicase associated domain (ha2) protein
TGGT1_318620	RNA-directed RNA polymerase
TGGT1_318710	ATP-binding cassette sub-family F member 1
TGGT1_319370	hypothetical protein
TGGT1_319530	splicing factor SF2
TGGT1_319620	hypothetical protein
TGGT1_319720	hypothetical protein
TGGT1_319880	MORN repeat-containing protein
TGGT1_319900	hypothetical protein
TGGT1_320020	transporter, major facilitator family protein
TGGT1_320080	hypothetical protein
TGGT1_320450	ribosome biogenesis regulatory protein (rrs1) protein
TGGT1_321300	putative autophagy-related 12 variant 1
TGGT1_321340	putative membrane protein
TGGT1_321450	Myb family DNA-binding domain-containing protein
TGGT1_321600	hypothetical protein
TGGT1_362090	hypothetical protein
TGGT1_364330	hypothetical protein
TGGT1_366970	HECT-domain (ubiquitin-transferase) domain protein
TGME49_205320	hypothetical protein
TGME49_205615	hypothetical protein
TGME49_205625	hypothetical protein
TGME49_206430	formin FRM1 (FRM1)
TGME49_209880	glutamic acid-rcih protein, putative
TGME49_210300	hypothetical protein
TGME49_212130	phospholipase, patatin family protein
TGME49_213388	hypothetical protein
TGME49_213392	surface antigen repeat-containing protein
TGME49_214140	hypothetical protein
TGME49_216370	hypothetical protein
TGME49_222240	hypothetical protein
TGME49_224980	hypothetical protein
TGME49_226620	hypothetical protein
TGME49_226660	hypothetical protein
TGME49_229140	MaoC family domain-containing protein
TGME49_230880	hypothetical protein
TGME49_236560	hypothetical protein
TGME49_237520	hypothetical protein
TGME49_242700	hypothetical protein
TGME49_244040	HEAT repeat-containing protein
TGME49_250850	CMGC kinase, putative
TGME49_251690	seryl-tRNA synthetase, cytoplasmic, putative
TGME49_253060	WD domain, G-beta repeat-containing protein
TGME49_258450	hypothetical protein
TGME49_260220	folate/biopterin transporter subfamily protein
TGME49_260600	Pumilio-family RNA binding repeat-containing protein
TGME49_264430	hypothetical protein
TGME49_264640	bromodomain-containing protein
TGME49_264770	hypothetical protein
TGME49_264870	Sodium:neurotransmitter symporter family protein
TGME49_264890	hypothetical protein
TGME49_267580	cyclin2 related protein
TGME49_267650	hypothetical protein
TGME49_267720	transporter, cation channel family protein
TGME49_272710	AP2 domain transcription factor AP2VIII-4 (AP2VIII4)
TGME49_276220	hypothetical protein
TGME49_277940	hypothetical protein
TGME49_278130	hypothetical protein
TGME49_279320	hypothetical protein
TGME49_286030	hypothetical protein
TGME49_287970	hypothetical protein
TGME49_289050	FIKK kinase, putative
TGME49_289710	AP2 domain transcription factor AP2IX-5 (AP2IX5)
TGME49_292320	hypothetical protein
TGME49_294720	hypothetical protein
TGME49_304630	ATG C terminal domain-containing protein
TGME49_306020	hypothetical protein
TGME49_306300	hypothetical protein
TGME49_310570	hypothetical protein
TGME49_310720	hypothetical protein
TGME49_313020	STAS domain-containing protein
TGME49_313790	hypothetical protein
TGME49_313860	regulator of chromosome condensation (RCC1) repeat-containing protein
TGME49_314220	hypothetical protein
TGME49_314875	RIC1 protein
TGME49_316730	Sma protein
TGME49_321550	hypothetical protein
TGVEG_264820	RbAp48
TGVEG_267650	hypothetical protein
TGVEG_276220	hypothetical protein
